# Supplementary material for: Genomic Identification and Expression Profiling of Lesion Simulating Disease Genes in Alfalfa (Medicago sativa) Elucidate Their Responsiveness to Seed Vigor
Source: Antioxidants (Basel). 2023 Sep 15;12(9):1768. doi: 10.3390/antiox12091768 (PMC10525139; doi:10.3390/antiox12091768)
Supplement: Supplementary file 1 [file antioxidants-12-01768-s001.zip › Supplementary Table S1.xlsx]

## Sheet: Table S1
Table S1. Sequences of primers used in RT-qPCR.
Gene Name	Forward primer sequence (5′ → 3′)	Reverse primer sequence (5′ → 3′)
MsLSD1	GCTATGCGGAGCCACATTA	ACCAGGAGGAAGAACAGGA
MsLSD2	AAGCAGGAAGGAAGTTGTA	TTGGAGGAGTTCTAGGTTG
MsLSD3	ATCAATGGCGTCAAGCACA	GGAGGGTTGAAACAGAGGG
MsLSD4	ATGATGCAAAGCCAACACC	CGGCGACAAGAACCACAAA
MsLSD5	GGAACCACCTAGACGGTAA	TGCTGTTTGGGTCAGTCAT
MsLSD6	TCCTTATCCAACTCCACCTC	ATTGAACACTCGTCGCTCC
Msactin	GCAGCAGAACCAACAATCT	GACACCCATCACTCATCAA
