# Supplementary material for: Genomic Identification and Expression Profiling of Lesion Simulating Disease Genes in Alfalfa (Medicago sativa) Elucidate Their Responsiveness to Seed Vigor
Source: Antioxidants (Basel). 2023 Sep 15;12(9):1768. doi: 10.3390/antiox12091768 (PMC10525139; doi:10.3390/antiox12091768)
Supplement: Supplementary file 1 [file antioxidants-12-01768-s001.zip › Supplementary Table S2.xlsx]

## Sheet: Table S2
Table S2. List of the MsLSD sequences in alfalfa
MsLSD name	MsLSD gene ID	MsLSD protein sequence	MsLSD gene sequence
MsLSD1	MsG0280008660.01.T01	MVVVFNFAAMRSHIMCTGCRNILLYPRGASNVCCAVCSTITPVIPVLPPGIFPFTVFVFNISRIFLLHA*	ATGGTGGTGGTGTTTAATTTTGCAGCTATGCGGAGCCACATTATGTGTACTGGGTGTAGGAACATCCTGCTTTACCCTAGAGGAGCAAGCAATGTTTGCTGTGCAGTGTGCAGCACAATTACCCCTGTTATTCCTGTTCTTCCTCCTGGTATCTTTCCTTTTACTGTTTTTGTTTTCAATATTTCAAGAATTTTCTTGCTCCATGCTTAGGATCTAAAATTTCCTGATGTGCCTGCAGGAATGGAAATGTCACAACTTTATTGTGGAGGTTGTAGAACATTGCTAATGCACGCACGTGGAGCTACTACCGTGAGATGTTCCTGCTGTAACACTATAAATCTTGTGCCAGGTATGATATATATTTACAATTATGTGTTGCCAGATCTGTACAGCTTTTAC…
MsLSD2	MsG0280010569.01.T01	MSMDMNMMATNERVCYVHCNFCNTTLAVSVPCSSLLTIVTVRCGHCANLLSVNMGAASLQSFPPQQDHPQKQQLINCHQEESRKEVVGSSSSSSSKCKAFQPLVHEQPRTPPIRPPEKRQRVPSAYNRFIKEEIQRIKASNPDISHREAFSTAAKNWAHFPHIHFGLKLDGSKQAKLDHGVGEATQKSNGFY*	ATGTCAATGGATATGAATATGATGGCAACAAATGAACGTGTTTGTTATGTTCACTGCAACTTCTGCAACACTACTCTAGCGGTTAGTGTTCCATGCAGTAGTTTGCTGACTATAGTGACAGTTAGATGTGGTCATTGTGCTAATTTGCTTTCTGTTAACATGGGAGCAGCATCACTTCAATCTTTTCCTCCTCAACAAGATCACCCTCAGAAACAGCAGCTTATAAACTGTCATCAAGAAGAAAGCAGGAAGGAAGTTGTAGGATCATCATCATCTTCTTCTTCAAAATGCAAAGCATTTCAGCCTTTAGTCCATGAGCAACCTAGAACTCCTCCAATTCGTCCTCCAGAGAAGAGACAACGTGTTCCTTCTGCTTATAATCGGTTCATTAAGGAGGAA…
MsLSD3	MsG0480020269.01.T01	LIIESMASSTVYNFPTLFTYSSFSAYKKPQPNLSLCFNPPSIKPSSRSRLCVAAILPQKLPHRRRVLRVHGLLGDDYVTSPLPESNISQPVSCRCRTLTRVRGTRLIRGVSVLHSTELCQCQGRARPYPLCYYTLHMQGASIDLNLPRRSLLVQFTCDLCDERTERLVNRLAYERGAVFVQCAGCQRLHKLVDNLGLITEYDFREKTNADSEIDQI*	TTGATTATTGAATCAATGGCGTCAAGCACAGTATACAATTTTCCAACGCTCTTTACTTATTCCTCTTTCTCTGCATACAAAAAACCCCAACCTAATCTCTCCCTCTGTTTCAACCCTCCTTCTATTAAACCTTCTTCCAGGTCAAGACTTTGTGTTGCCGCGATTTTGCCACAAAAGCTTCCCCATCGGCGCCGAGTACTTAGAGTTCATGGTTTGCTTGGTGATGATTATGTCACTTCCCCTTTACCAGAATCAAACATTTCTCAACCGGTTTCGTGTCGGTGTCGGACACTGACACGTGTCCGAGGGACACGCCTAATCCGAGGAGTGTCCGTGCTTCATAGCACTGAATTGTGTCAGTGTCAAGGTCGTGCCCGTCCGTATCCGTTATGCTATTAT…
MsLSD4	MsG0480022392.01.T01	MMQSQHLVNKEDDDGPPPGWQPIPPPQRPRPPPPSLPSGFAQMVCGSCRRLLSYPPGAKHVKCSCCQTVNIVLEGQFSFFLMNMSML*	GTAGTGTGTGAAGAAGTAACGGGAGTGAAAATAAGCAGCTATGATGCAAAGCCAACACCTAGTAAACAAAGAAGACGACGACGGCCCGCCACCTGGTTGGCAACCTATTCCCCCACCGCAACGCCCACGGCCACCGCCACCGTCACTCCCATCCGGTTTTGCTCAAATGGTTTGTGGTTCTTGTCGCCGCCTGCTTTCGTATCCACCAGGTGCCAAACATGTCAAATGTTCATGCTGCCAGACAGTCAACATTGTATTAGAAGGTCAGTTCTCCTTTTTTCTCATGAACATGTCTATGCTGTGA
MsLSD5	MsG0480022393.01.T01	MSGLDEDTTPEGNTPVIKAPASRPPSFSRTTTQIFVDQLQQMNHIGSFTILGPNNPQFIELNRNEIFNALRDLYTLHFMSKWDILKRVVKFHWNSTTAEEAKYLSQVYISHWFLDVYASNREACRKLPLVCTLDKFAVEIGIQSTIYDNYLTLLLDALKPTRVTGTPDSSILIPIICTTPFWNHLDGNNYFNIDGFILNTELFSALMQVMTDPNSKWLMNTYSNDVLGRPFWLLDWHNDQIFSWFPEDENYNQDDINLALILGVACTPHLAPSDDDIPQQYPNNVVPNADTIFKYERRIPAQFYSNYDQRVVGHQKLKITWEEMLTHNEIEAARQKNEEEYNIQLKAEYTKLVNSRPAAMDTAEGSGQAVVPFRATGEMIDQELMAHAKTKIKMIDPPL…	ATGTCAGGACTGGATGAAGATACGACCCCTGAAGGTAACACCCCAGTTATCAAAGCTCCAGCCAGCAGACCTCCGTCCTTTTCAAGGACCACTACCCAAATCTTCGTAGATCAACTACAACAGATGAACCATATCGGATCATTCACCATTCTTGGACCCAACAATCCCCAATTTATTGAACTGAATCGCAATGAAATTTTCAATGCTCTACGGGACCTTTACACCCTCCACTTTATGTCAAAGTGGGACATTTTGAAAAGAGTGGTTAAGTTCCATTGGAACTCCACCACTGCTGAGGAGGCTAAATACCTCTCTCAAGTTTATATCTCACATTGGTTCTTAGATGTTTATGCCTCAAACAGAGAGGCTTGCAGGAAGCTTCCCCTTGTTTGTACTTTG…
MsLSD6	MsG0880046041.01.T01	MPVPLAPYPTPPPAPAPAPYTTPPTNGTEMAQLVCGGCHTLLMYIRGATSVQCSCCHTVNLALEASKTCFFFELNCCDSESVLCSFKNEMCIVTANQVAHVNCGNWRMLLMYQYGARSVKCAVCNFVTSVGVSIASASTTEQQKFST*	AGTGTACATCCACTCATATCCTTTTCCACCATTTCTTTTCTCTCTCTCCCCTTTTTTCATTCTAGCAAACTACTAACAAAGTTGTTACTTGCCATTGTACAAGTAAAATTATATTATATATTTATATAATGTACAATTCTTCCTTTATCACACATAACTCAATAAAATAAAATAATAACTATAGTGACAGTGTCTTAAATTCTTCATCACTTCTGGACTATCTTCCTCCAGCTTCATGCATGGTTTTTTATTTCAAGGAGGAAGCTTTTCCTTTGACTCTCACTTTATCTGGTTTTTGATTTGATATTCTACCAACCTTTTGCTTCAAAGGAGTTGAAAAAATGGGTGGAAGTGCTTTGTTCTGTTGTAGAATTTGGCACAGAAATAAATTTTTGAGTT…
