# Supplementary material for: Genomic Identification and Expression Profiling of Lesion Simulating Disease Genes in Alfalfa (Medicago sativa) Elucidate Their Responsiveness to Seed Vigor
Source: Antioxidants (Basel). 2023 Sep 15;12(9):1768. doi: 10.3390/antiox12091768 (PMC10525139; doi:10.3390/antiox12091768)
Supplement: Supplementary file 1 [file antioxidants-12-01768-s001.zip › Supplementary Table S3.xlsx]

## Sheet: Table S3
Table S3. List of the MsLSD promoter sequences in alfalfa
MsLSD name	MsLSD gene promoter sequences
MsLSD1	TACAAAAGGCTTTCCATTCAAGTTTATGTACAAGTTATCATTTGAGCCCGCCAACTAATAGCCTGGGGGGCACCTGTCCCGGTGTAGGCCAACGCCTAGCCACTAATAAGTTCAAAAGGGCTCCTAAGGAAAGAGTCGACGGGGCCGTAACATGAGATGGAAAAAATCAAATTGAAAACAACCAAAGAAACGCGCGACACGGGAAAACACGAACCAAAGGTGAACAACCAACATCGTTCGTGGCATAGGAACACAAACCAAAGGTGAACAACCATCAAGGTACATAACACAAATTTGTTGGGGAAGCACTCACATCTGTCCTTCAAAGGACTACAATTGTCCCTAAAAGGATCACAATTGTTCTTCTAGAAAGCTGTCCAAACAAATGTACAAGGGAAA…
MsLSD2	TTGATCAAACAGACTTCGTAGCCCATATTTAGGGTCAGACAAGACTTGAAAAAGGTCCTAAAATTCTTTGAAAAGATGAAAGCAGGTACTAAATTAGTATCATATCAAATTAATAGTCTATCTTTCATAAGCATGATAAGTAAATGGGTCATGCTAGAGATTGCTTTTATGCATGAATCTATAAAAAGAAAGGAAAATATTACATTGTATTTTGAGGGTACAAGTTAAGAAACTAATTAAAAGTGAAAATAAAATCTTGAAAATTATGTAGTCGTTATTTTAAAAGTTCAAAATTTTACCTTTTCAATATAAAATTTATTGATTAATTTCTTTTTTAGCTTCTTAACTTGTGTTCTAAGGGAACAATTAAGCATGATTCAAAAAGAAATTTTGTTTTAA…
MsLSD3	ACACTCATATTACACGCATACTCTCTCTCTCTCTCTCTCTCTCTCTCTCTCTCTCTCTCTCTCTCTCTCTCTCTCTCTCTCTCTCTCTCTCTCTCTCTCTCTCTCTCTCGGTAGTTCTACAAACGAGCAGCCCTATCAGCGTCTACCTTACTAAGGTTCAAAGAGAATGGTTTTATTAGGTTTACTCCATAGAGTTGCTTGTTTCCTTAATCACTAACTAGTTACCTCCTAGGTTCAACATATTTTGCTCAGTATTAGTAATGTCACCTCCTAAATACTTACTACTAGGGTCAACTCGTTTTCGGTGTCTTTCGCTAGTTACTAACTAATTACTTCATAGATAGATAAATATTAATATACGAGCTATAAATATCAAGATATAAGCAGCAAAATAGTAAT…
MsLSD4	TTTCGGATTATATCTTTCGGACTGCACCAGAAGTTTAGGCCGGTGGTCTGCACCACAAAGAAAACGTTTGAAAAACGTTTTGGGGGTGGTCAAGTGTAAAAACACGTTTTTTGACCGGCATTGATGGCCTCCCACACGTTTTTTAACCCCCTCCCCTATAAATATGGTTCATTTTCTCAAAAAATTTCACACCTTCTCCATTCTTCTCTTCTCCTCTTCTACAACGATGTGTTTCCATCGTTGGCCTTTCATAGAAAGAGGCCTCTTTGGAAATCCATCAGGGGTCATATGATCGGTCAATAGGGCAGGGGTGAGTCTGAATCTGAGGTGGGTTTGTCTGGGTGTCATGTTGACCATCATGGTCTCTTGTTCCCTAGAGGCCCCTGTGCCCCCTCTGTC…
MsLSD5	TTTTTATTTATGTTTTTTAGTTTATTTGCATTTTCTTTTACGAATTGTAGAGCTTAAAATTGCAAAAGTTCTGCTAAAATACTTATCCGGATTTTAAAATCCGGAGACATCTGAAAATTACTAACAATACGTTCCGGATTACGAAATCCGGACTAGGGGTAAAATTGGAAAAAAAATAGGGCGCGCGAGGAAAGCCATAGGGTGGGAAAAGTAACTCCCAAATATTTAAGGCATAAACTTGACTTGTAACATATCGTGTACATTTAGAGCATCCACAATGGCAGTCCACTACATCACTTATTTATAATTTTTTTAATGAAAATACTTATTAAGGATTCAATGACTTCAATAACAATACACTAATAAAGACTTCAATGAAAAATACATTAATAGGTCTCA…
MsLSD6	TGCGCGATGAGCAGGGTTGGGTGCGCGATGCACACATACATGTTTTAGTCTTCTTCTAAGTTTAATAGTTGAATGAATTCTATAAATAGGCAGCTCATATTTATGGTTTTTGTGTGTGGAAAAGTGAGTCTTGAGAAACTAAAAGAGAGGCTCCTGAAAAAACATTGTTGTCTTTTGGAGAGGCATTCATGTAGAGAGACGGCCCCGTATATACCAATGTAGGCCTTGACCCTCACTACTTTTGGGAAAGTAATGAACGAAATAATACCCACATACACTATGCAACCAAAAGATTGGATGATAATGAAATTTAACTAAGTCATTAAGGTTCATATTAAATTGTAAAACAAATATATTCATTAATAATTGTTAGGTACGATGAGGTGATTAAGATTCAAA…
