# Supplementary material for: Genomic Identification and Expression Profiling of Lesion Simulating Disease Genes in Alfalfa (Medicago sativa) Elucidate Their Responsiveness to Seed Vigor
Source: Antioxidants (Basel). 2023 Sep 15;12(9):1768. doi: 10.3390/antiox12091768 (PMC10525139; doi:10.3390/antiox12091768)
Supplement: Supplementary file 1 [file antioxidants-12-01768-s001.zip › Supplementary Table S4.xlsx]

## Sheet: Table S4
Table S4 Expression (FPKM) of MsLSD genes in different tissues.
MsLSD name	Root	Elongating Stem	PostElongating Stem	Leaf	Flower	nodule	Seed
							D0	D8	D16	D24	D0-6	D0-12	D0-24	D0-36	D10-6	D10-12	D10-24	D10-36
MsLSD1	0	0	0	0	0	0	0	0	0	0	0.0733127	1.25293	12.3239	29.2161	0	0	1.00278	12.9918
MsLSD2	0	2.188	0	38.5643	104.908	0	47.3002	51.3368	37.4723	48.1375	9.10598	9.14244	11.3872	15.1126	7.91398	11.1645	9.99818	12.8263
MsLSD3	5.90675	21.9306	20.7228	49.1363	25.8689	9.14668	13.4491	13.1086	7.10609	9.19336	9.50673	6.92494	0	0	25.1013	11.3762	19.924	3.56344
MsLSD4	6.93583	8.55992	6.9368	6.40472	2.23907	10.9069	3.86099	5.3624	5.55018	8.06641	4.91541	7.44704	4.03845	4.32446	4.91047	7.29676	6.11647	4.48504
MsLSD5	0.895152	1.48617	0.354018	0	0.393619	2.12664	0.782738	0.31356	1.1687	1.08594	7.69283	28.9389	37.2517	44.0846	3.31192	8.56477	24.9278	44.4088
MsLSD6	0.899012	62.7006	31.3047	30.8439	20.4596	0	11.3267	4.87659	1.09558	0	1.13359	1.22698	0.71862	0.81116	1.43804	1.2312	1.02625	0.568356
